# Supplementary material for: Immunosuppression and apoptosis activation mediated by p53-Bcl2/Bax signaling pathway -The potential mechanism of goldfish (Carassius auratus Linnaeus) gill disease caused by Myxobolus ampullicapsulatus
Source: Front Immunol. 2022 Aug 30;13:998975. doi: 10.3389/fimmu.2022.998975 (PMC9469021; doi:10.3389/fimmu.2022.998975)
Supplement: Supplementary file 1 [file Table_1.xlsx]

## Sheet: 质控数据统计表
Quality control data statistics table
Sample	Clean reads	Clean bases	Error rate(%)	Q20(%)	Q30(%)	GC content(%)
MYX_3	46025354	6841494130	0.0245	98.16	94.78	45.8
MYX_2	44123670	6553682899	0.0252	97.91	93.93	45.65
MYX_1	53871312	7981728132	0.024	98.35	95.18	48.34
Control_3	45197416	6717801585	0.024	98.35	95.19	46.93
Control_2	54062300	8002315409	0.0241	98.33	95.17	47.28
Control_1	43807800	6493752208	0.0243	98.23	94.96	46.13
